# Supplementary material for: Control of locomotor speed, arousal, and hippocampal theta rhythms by the nucleus incertus
Source: Nat Commun. 2020 Jan 14;11:262. doi: 10.1038/s41467-019-14116-y (PMC6959274; doi:10.1038/s41467-019-14116-y)
Supplement: Supplementary file 8 — Source Data [file 41467_2019_14116_MOESM8_ESM.xlsx]

## Sheet: Fig2
Figure #	Conditions	Mean		SEM
2e	GFP vs GtACR1, speed	14.73	0.201	2.218	0.09365
2g	GFP vs GtACR1, pupil	-4.33	-14.9	0.9569	1.621
2i	GFP vs GtACR1, theta	0.7546	0.4986	0.05812	0.07409
2l	GFP vs GtACR1, speed	13.19	6.815	1.199	0.4891
2m	GFP vs GtACR1, success rate	28.28	1.126	5.898	1.126

## Sheet: Fig3
Figure #	Conditions	Mean		SEM
3f	GFP vs ChR2 5 Hz	0.7474	5.924	0.346	1.454
	GFP vs ChR2 10 Hz	0.4717	8.055	0.1995	1.871
	GFP vs ChR2 20 Hz	0.1641	11.55	0.06863	1.247
	GFP vs ChR2 50 Hz	0.3164	10.47	0.2159	1.463
3h	GFP vs ChR2 5 Hz	4.7	15.8	3.255	5.917
	GFP vs ChR2 10 Hz	-2.93	15.1	2.338	6.334
	GFP vs ChR2 20 Hz	-6.31	20.5	1.525	5.092
	GFP vs ChR2 50 Hz	-3.12	32.4	1.693	6.996
3j	GFP vs ChR2 5 Hz	0.2301	0.5415	0.02285	0.05215
	GFP vs ChR2 10 Hz	0.2639	0.5927	0.01489	0.06956
	GFP vs ChR2 20 Hz	0.3015	0.6723	0.02627	0.0658
	GFP vs ChR2 50 Hz	0.2661	0.5964	0.02706	0.06675

## Sheet: Fig4
Figure #	Conditions	Mean		SEM
4e	saline unstim vs stim	0.1699	6.516	0.03533	0.6808
	clonidine unstim vs stim	0.1838	6.488	0.09424	1.595
	pancuronium unstim vs stim	0.3117	1.278	0.1947	0.7232
	saline vs clonidine	6.516	6.488	0.6808	1.595
	saline vs pancuronium	6.516	1.278	0.6808	0.7232
4f	saline unstim vs stim	101.6	144.7	0.9358	8.547
	clonidine unstim vs stim	101.6	102	0.6163	0.595
	pancuronium unstim vs stim	102.4	159.3	0.9337	27.38
	saline vs clonidine	144.7	102	8.547	0.595
	saline vs pancuronium	144.7	159.3	8.547	27.38
4g	saline unstim vs stim	0.9864	2.021	0.1649	0.1612
	clonidine unstim vs stim	0.9959	2.362	0.09652	0.3354
	pancuronium unstim vs stim	1.01	1.641	0.01679	0.1085
	saline vs clonidine	2.021	2.362	0.1612	0.3354
	saline vs pancuronium	2.021	1.641	0.1612	0.1085

## Sheet: Fig5
Figure #	Conditions	Mean	SEM
5g	DNQX	46.04	13.65
	DNQX & Gabazine	91.98	1.871
5i	DNQX	63.96	10.86
	DNQX & Gabazine	89.04	4.002
5k	DNQX	90.84	3.364
5m	Gabazine	83.39	5.69

## Sheet: Fig6
Figure #	Conditions	Mean	SEM
6f	Gabazine	84.53	4.241
6h	Gabazine	90.05	2.07
6j	Gabazine	85.26	3.577

## Sheet: Fig7
		Stim		Base
Figure #	Conditions	Mean	SEM	Mean	SEM
7c	ctrl, ChR2, speed	0.3911	0.1493
	NI-MS, ChR2, speed	8.503	1.202
	NI-LH, ChR2, speed	3.502	0.7458
	NI-IPN, ChR2, speed	6.749	3.095
	NI-IO, ChR2, speed	1.374	0.3791
	NI, ChR2, speed	12.97	1.034
7e	ctrl, ChR2, pupil	1.7	0.6061
	NI-MS, ChR2, pupil	15.4	5.347
	NI-LH, ChR2, pupil	16.8	3.545
	NI-IPN, ChR2, pupil	38.3	4.183
	NI-IO, ChR2, pupil	9.1	2.578
	NI, ChR2, pupil	32.7	6.958
7g	ctrl, ChR2, theta	0.9815	0.09436	0.9902	0.1052
	NI-MS, ChR2, theta	1.648	0.1785	1.011	0.1785
	NI-LH, ChR2, theta	1.354	0.196	1.007	0.196
	NI-IPN, ChR2, theta	1.867	0.2182	1.006	0.2182
	NI-IO, ChR2, theta	0.9752	0.1801	0.9886	0.1211
	NI, ChR2, theta	1.754	0.1963	1.006	0.1963
7j	ctrl, GtACR1, speed	0.9087	0.01074
	NI-MS, GtACR1, speed	0.7454	0.06564
	NI-LH, GtACR1, speed	0.8172	0.0999
	NI-IPN, GtACR1, speed	0.9397	0.07235
	NI, GtACR1, speed	0.1984	0.0532
7l	ctrl, GtACR1, pupil	-1.402	0.1451
	NI-MS, GtACR1, pupil	-20.6	2.712
	NI-LH, GtACR1, pupil	-5.871	3.271
	NI-IPN, GtACR1, pupil	-1.32	1.198
	NI, GtACR1, pupil	-14.9	1.621
7n	ctrl, GtACR1, theta	1.01	0.03784	1.001	0.0645
	NI-MS, GtACR1, theta	0.993	0.1461	0.9979	0.1113
	NI-LH, GtACR1, theta	0.9875	0.1004	0.9978	0.09573
	NI-IPN, GtACR1, theta	0.9899	0.125	0.9966	0.1215
	NI, GtACR1, theta	0.7355	0.06378	0.7355	0.06378

## Sheet: Sup Fig1
Figure #	Conditions	Mean		SEM
Sup.1d	WT vs Het, NI	1.082	0.3911	0.2656	0.07647
	WT vs Hom, NI	1.082	0.01175	0.2656	0.006223
Sup.1e	WT vs Het, OB	1.114	0.409	0.3845	0.09009
	WT vs Hom, OB	1.114	0.00025	0.3845	0.00025
Sup.1f	WT vs Het, locomotor activity	86.42	95.34	5.856	3.544
	WT vs Hom, locomotor activity	86.42	99.14	5.856	4.346
	WT vs Het, time in center	14.93	15.11	2.682	1.302
	WT vs Hom, time in center	14.93	15.31	2.682	2.43

## Sheet: Sup Fig2
Figure #	Conditions	Mean	SEM
Sup.2e	rest	0.2697	0.42
	locomotion	11.0773	2.8088
Sup.2j	GC6 onset latency	150	15.71
	pupil onset latency	181.7	21.67
	theta onset latency	183.3	52.64
	locomotion onset latency	260	40.17
Sup.2k	correlation coefficient (GC6 and locomotion)	0.8512	0.03395
	correlation coefficient (GC6 and pupil)	0.8389	0.06003
	correlation coefficient (GC6 and theta)	0.6959	0.06102
	correlation coefficient (GC6 and lick)	0.2183	0.1378
	correlation coefficient (locomotion and pupil)	0.7459	0.04626
	correlation coefficient (locomotion and theta)	0.737	0.05962
	correlation coefficient (locomotion and lick)	-0.001458	0.1252
	correlation coefficient (pupil and theta)	0.6543	0.03459
	correlation coefficient (pupil and lick)	0.2841	0.1336
	correlation coefficient (theta and lick)	0.0424	0.1368

## Sheet: Sup Fig4
Figure #	Conditions	Mean		SEM
Sup.4f	GFP vs GtACR1	19.17	100	3.745	0
Sup.4g	GFP vs GtACR1	5.584	1.931	0.9439	0.6452
Sup.4j	ctrl vs eNpHR3.0	0.04872	0.04438	0.007207	0.007605
Sup.4k	ctrl vs eNpHR3.0	4.596	2.311	0.9062	1.1
Sup.4l	ctrl vs eNpHR3.0	0.3539	0.3331	0.0301	0.0238

## Sheet: Sup Fig5
Figure #	Conditions	Mean		SEM
Sup.5c	rest vs locomotion	0.5941	17.84	0.7398	3.6388
Sup.5f	GFP vs GtACR1	13.43	1.857	0.6851	1.857
Sup.5g	GFP vs GtACR1	60.71	100.6	12	17.81
Sup.5h	GFP vs GtACR1	47.29	100.6	12.2177	17.8123

[truncated: 6 more sheets: Sup Fig6, Sup Fig7, Sup Fig8, Sup Fig9, Sup Fig10, Sup Fig12]
